# Supplementary material for: Elastic Scattering Spectroscopy (ESS): an Instrument-Concept for Dynamics of Complex (Bio-) Systems From Elastic Neutron Scattering
Source: Sci Rep. 2016 Oct 5;6:34266. doi: 10.1038/srep34266 (PMC5050422; doi:10.1038/srep34266)
Supplement: Supplementary Information [file srep34266-s2.zip]

Archive with 1 entries (1 files):
- srep34266 SI ess.instr
