# Supplementary material for: Elastic Scattering Spectroscopy (ESS): an Instrument-Concept for Dynamics of Complex (Bio-) Systems From Elastic Neutron Scattering
Source: Sci Rep. 2016 Oct 5;6:34266. doi: 10.1038/srep34266 (PMC5050422; doi:10.1038/srep34266)
Supplement: Supplementary Information [file srep34266-s2.zip › srep34266 SI ess.instr]

/* Instrument: ESS
 *
 * %Identification
 * Written by: A. Benedetto and G. J. Kearley
 * Date: Sep 2015
 * Version:    $Revision: 5060 $
 * Release:    McStas 2.1
 *
 * %INSTRUMENT_SITE: PSI, Villigen, Switzerland
 *
 * %Description
 * Model for Elastic Scattering Spectrometer, ESS
 * %Parameters
 * INPUT PARAMETERS:
 *    lambda:      basic monochromator/analyser setting      [Angs]
 *
 * %Link
 * Written by A. Benedetto and G. J. Kearley Sep 2015
 * %End
*/
DEFINE INSTRUMENT ess (dms=0.9,wdth=0.005)

DECLARE
%{
 double lambda = 6.26;
 double PHM, TTM;
 double monodd = 3.1355;
 double dad = 1.0;
 double dsa = 1.0;
 double dL = 0.2;
%}

INITIALIZE
%{
 /* setting mono */
 PHM = asin(lambda/2/monodd)*180/PI;
 TTM = (2*PHM);
%}

TRACE

COMPONENT a0 = Progress_bar()
   AT (0,0,0) ABSOLUTE

COMPONENT a1 = Arm() 
   AT (0,0,0) ABSOLUTE

COMPONENT csource = Source_div(
     yheight = 0.05, xwidth = 0.05, focus_aw = 1.0, focus_ah = 1.0,
     lambda0 = lambda, dlambda = dL)
   AT (0,0,0) RELATIVE a1  ROTATED (0,0,0) RELATIVE a1
   
COMPONENT guide1 = Guide(w1=0.05, h1=0.05, w2=0.04, h2=0.04,l=30.25,
      R0=0.995, Qc=0.0217, alpha = 5.76, m = 1.0, W = 0.0033)
   AT (0,0,0.25) RELATIVE a1 ROTATED (0,0,0) RELATIVE a1

COMPONENT focus_mono = Arm()
   AT (0, 0, 31.0) RELATIVE a1 ROTATED (0, PHM, 0) RELATIVE a1

COMPONENT mono = Monochromator_2foc(
      zwidth = 0.0001, yheight = 0.0001, gap = 0.0000125,
      NH = 400, NV =  400, mosaich = 10, mosaicv = 10,
      r0 = 0.99, DM = monodd, RV = 2.0*dms, RH = 2.0*dms)
   AT (0, 0, 0) RELATIVE focus_mono

COMPONENT a2 = Arm()
   AT (0,0,0) RELATIVE mono ROTATED (0, TTM*0.9975, 0) RELATIVE a1 

COMPONENT SLAMMON = L_monitor(
      xwidth=0.015, yheight=0.01, Lmin = lambda-0.04, Lmax = lambda+0.04, nL = 200,
      filename = "SLAMMON.dat")
   AT (0, 0, dms-0.008) RELATIVE a2

// Vanadium
//COMPONENT target = V_sample(thickness = 0.005, radius = 0.008,
//      yheight = 0.01, focus_r = 0, pack = 1.0,
//      target_x = 0, target_y = 0, target_z = 0.5)
//   AT (0,0,dms) RELATIVE a2

// Sample
COMPONENT target = V_sample(thickness = 0.005, radius = 0.008,
      yheight = 0.01, focus_r = 0, pack = 1.0,
      target_x = 0, target_y = 0, target_z = dsa, f_QE=0.8, gamma=wdth,
      sigma_abs = 0.001, sigma_inc = 80.0)
   AT (0,0,dms) RELATIVE a2

COMPONENT bs1 = Beamstop(radius = 0.1)
   AT (0, 0, 0.02) RELATIVE target 
   ROTATED (0,0,90) RELATIVE a2

COMPONENT flight = Arm()
   AT (0,0,0) RELATIVE target
   ROTATED (0,-90,0) RELATIVE target

COMPONENT  SLAMMON_after = L_monitor(
      xwidth=0.015, yheight=0.015, Lmin = lambda-0.04, Lmax = lambda+0.04, nL = 200,
      filename = "SLAMMON_after.dat")
   AT (0, 0, 0.1) RELATIVE flight

COMPONENT focus_ana = Arm()
   AT (0, 0, dsa) RELATIVE flight 
   ROTATED (0, PHM, 0) RELATIVE flight

COMPONENT ana = Monochromator_2foc(
      zwidth = 0.01, yheight = 0.01, gap = 0.0005,
      NH = 40, NV =  40, mosaich = 10, mosaicv = 10,
      r0 = 0.99, DM = monodd, RV = dad, RH = dad)
   AT (0, 0, 0) RELATIVE focus_ana

COMPONENT a3 = Arm()
   AT (0,0,0) RELATIVE focus_ana 
   ROTATED (0, TTM, 0) RELATIVE flight

// TOF option
//COMPONENT  ETOFMON = Monitor_nD(
//      bins = 200, filename = "ETOFMON.dat", xwidth = 0.09,
//      yheight = 0.09, options="auto, time")
//   AT (0, 0, dad) RELATIVE a3

// CW option
COMPONENT ENDMON = L_monitor(
      xwidth=0.05, yheight=0.05, Lmin = lambda-0.04, Lmax = lambda+0.04, nL = 200,
      filename = "ENDMON.dat")
   AT (0, 0, dad) RELATIVE a3

COMPONENT bs4 = Beamstop(radius = 0.04)
   AT (0, 0, dad+0.025) RELATIVE a3 
   ROTATED (0,0,90) RELATIVE a3

END
